# Supplementary material for: Effectiveness of Multicomponent Home-Based Rehabilitation in Elderly Patients after Hip Fracture Surgery: A Randomized Controlled Trial
Source: J Pers Med. 2022 Apr 18;12(4):649. doi: 10.3390/jpm12040649 (PMC9027847; doi:10.3390/jpm12040649)
Supplement: Supplementary file 1 [file jpm-12-00649-s001.zip]

Archive with 1 entries (1 files):
- jpm-1616916-supplementary.pdf
